# Supplementary material for: The Phenolic Compounds Profile and Cosmeceutical Significance of Two Kazakh Species of Onions: Allium galanthum and A. turkestanicum
Source: Molecules. 2021 Sep 9;26(18):5491. doi: 10.3390/molecules26185491 (PMC8467033; doi:10.3390/molecules26185491)
Supplement: Supplementary file 1 [file molecules-26-05491-s001.zip]

Archive with 1 entries (1 files):
- molecules-1363935-supplementary.pdf
